# Supplementary material for: Rate and Risk Factors of Acute Myocardial Infarction after Debut of Chronic Kidney Disease—Results from the KidDiCo
Source: J Cardiovasc Dev Dis. 2022 Nov 9;9(11):387. doi: 10.3390/jcdd9110387 (PMC9696870; doi:10.3390/jcdd9110387)
Supplement: Supplementary file 1 [file jcdd-09-00387-s001.zip]

Archive with 1 entries (1 files):
- jcdd-2017149-supplementary.pdf
